# Supplementary material for: Hierarchical sequence-affinity landscapes shape the evolution of breadth in an anti-influenza receptor binding site antibody
Source: eLife. 2023 Jan 10;12:e83628. doi: 10.7554/eLife.83628 (PMC9995116; doi:10.7554/eLife.83628)
Supplement: Supplementary file 6. [file elife-83628-supp6.zip › Supplemental_File_6.gb]

LOCUS       MA90-G189E_full-length_soluble_ectodomain_expression_construct        1812 bp    DNA     linear   UNA 14-DEC-2022
DEFINITION  MA90-G189E FLsE 3C/His/Fd/Avi.
ACCESSION   urn.local...1pr-fo0ib03
VERSION     urn.local...1pr-fo0ib03
KEYWORDS    .
SOURCE      
  ORGANISM  .
FEATURES             Location/Qualifiers
     misc_feature    1..1812
                     /Original_Bases
                     /label
                     /note="Geneious type: Editing History Insertion"
     misc_feature    1..69
                     /created_by="new"
                     /modified_by="new"
                     /label="tPA SS"
     misc_feature    76..1590
                     /created_by="new"
                     /label="MA90 FLsE"
     misc_feature    634..636
                     /created_by="new"
                     /label="G189E"
     misc_feature    1597..1620
                     /created_by="new"
                     /label="3C Cleavage Site"
     misc_feature    1627..1650
                     /created_by="new"
                     /label="8X His tag"
     misc_feature    1663..1746
                     /created_by="new"
                     /label="Foldon"
     misc_feature    1756..1797
                     /created_by="new"
                     /label="Avi tag"
ORIGIN      
        1 atggatgcaa tgaagagagg gctctgctgt gtgctgctgc tgtgtggagc agtcttcgtt
       61 tcgcccagcg ctagcgctga tacaatctgt attggctacc acgctaataa ttctacagac
      121 acggtcgaca ctgttctcga gaagaacgta actgtcaccc actctgttaa tttattggag
      181 gactcccaca acggtaaact ctgcagattg aaaggtatcg cccccctgca gctcggcaac
      241 tgcagcatcg ctggttggat actgggaaac cctgaatgcg aatcgctctt ctcaaaagag
      301 tcctggagtt acatcgctga gacacccaac agcgaaaacg gcacctgtta ccctggctat
      361 ttcgctgact acgaagagtt gcgcgaacag cttagttcag ttagttcgtt cgaacgtttc
      421 gagatattcc cgaaggaatc ctcctggcct aaccacaccg tgaccaaagg cgtaacggcc
      481 tcatgttctc acaatggtaa aagttccttc tacagaaacc tcttgtggct tacggaaaaa
      541 aacggacttt accccaacct gtctaagtcg tacgtgaaca ataaggagaa ggaggtattg
      601 gtcctgtggg gagtccacca ccctagtaac atcgaggacc aaagggcaat ataccataca
      661 gagaacgctt atgtttcggt cgtcagttct cactactccc gcaggttcac acctgagatt
      721 gctaaaaggc ctaaggtaag ggaccaggaa ggaaggatca actattattg gactttgttg
      781 gagccaggag atactattat cttcgaggct aacggcaact taatcgctcc atggtacgct
      841 ttcgctttgt cccgcggctt aggctccggt atcatcacct caaacgcgtc aatggacgag
      901 tgcgacgcaa aatgccagac gccccaaggt gcgatcaact cctcgctccc cttccaaaac
      961 gtccatccgg tcacaatcgg agaatgccct aagtacgtac gctccaccaa acttcgtatg
     1021 gtcacaggtt tgcgtaacat tccttccata cagagcaggg gtctgtttgg cgctatagct
     1081 ggtttcattg agggtggttg gactggcatg atggatggat ggtacggata ccaccaccag
     1141 aacgagcaag gatctggata cgccgcggac cagaagtcca cccagaacgc gattaacggt
     1201 attacgaata aggtgaacag cgtaattgaa aaaatgaaca cccagttcac agctgtaggt
     1261 aaggaattca acaagcttga gagacgtatg gagaatttga acaagaaggt ggacgacggt
     1321 tttcttgaca tttggactta caacgcagaa ctgctcgtgc ttctcgaaaa cgagcgtacc
     1381 ttggacttcc atgattctaa cgtgaagaat ctgtacgaga aggtcaagtc acaactgaag
     1441 aataatgcca aggaaatcgg taatggctgc ttcgaattct accacaagtg caacaacgag
     1501 tgcatggagt ctgtgaagaa tggtacttac gactacccca agtacagtga agagtcgaag
     1561 ttgaacagag agaagattga tggtgtcaag ggcgcccttg aggtcctctt ccaaggaccc
     1621 ggttcacacc atcatcatca ccaccatcac cttggaggca gtggatacat cccggaggct
     1681 cccagagacg gtcaggctta cgtccgaaaa gacggtgagt gggtcctgct ctccaccttc
     1741 ctgggaagtg gaggcggatt gaatgacatt ttcgaagccc agaagattga atggcactga
     1801 tgagcggccg ct
//
