# Supplementary material for: Hierarchical sequence-affinity landscapes shape the evolution of breadth in an anti-influenza receptor binding site antibody
Source: eLife. 2023 Jan 10;12:e83628. doi: 10.7554/eLife.83628 (PMC9995116; doi:10.7554/eLife.83628)
Supplement: Supplementary file 7. [file elife-83628-supp7.zip]

Archive with 1 entries (1 files):
- Supplemental_File_7.gb
