# Supplementary material for: Hierarchical sequence-affinity landscapes shape the evolution of breadth in an anti-influenza receptor binding site antibody
Source: eLife. 2023 Jan 10;12:e83628. doi: 10.7554/eLife.83628 (PMC9995116; doi:10.7554/eLife.83628)
Supplement: Supplementary file 7. [file elife-83628-supp7.zip › Supplemental_File_7.gb]

LOCUS       SI06_full-length_soluble_ectodomain_HA_expression_construct        1833 bp    DNA     linear   UNA 14-DEC-2022
DEFINITION  SI06 FLsE 3C/His/Fd/Avi.
ACCESSION   urn.local...1pq-fo0ib03
VERSION     urn.local...1pq-fo0ib03
KEYWORDS    .
SOURCE      
  ORGANISM  .
FEATURES             Location/Qualifiers
     misc_feature    1..1833
                     /Original_Bases
                     /label
                     /note="Geneious type: Editing History Insertion"
     misc_feature    1..69
                     /created_by="new"
                     /modified_by="new"
                     /label="tPA SS"
     misc_feature    76..1611
                     /created_by="new"
                     /label="SI06 FLsE"
     misc_feature    1618..1641
                     /created_by="new"
                     /label="3C Cleavage Site"
     misc_feature    1648..1671
                     /created_by="new"
                     /label="8X His tag"
     misc_feature    1684..1767
                     /created_by="new"
                     /label="Foldon"
     misc_feature    1777..1818
                     /created_by="new"
                     /label="Avi tag"
ORIGIN      
        1 atggatgcaa tgaagagagg gctctgctgt gtgctgctgc tgtgtggagc agtcttcgtt
       61 tcgcccagcg ctagcgcgga tcccgggtac cttctagaag acaccatctg catcggctac
      121 cacgctaaca actccaccga caccgtggac accgtcctcg agaagaacgt gaccgtgacc
      181 cactccgtga acctgctcga ggactcccac aacggcaagc tgtgcctgct gaagggtatc
      241 gctcccctgc agctgggcaa ctgctccgtg gctggctgga tcctgggcaa tcccgagtgc
      301 gagctgctga tctcccgcga gtcctggtcc tacatcgtcg agaagcccaa ccccgagaac
      361 ggaacctgct accccggtca cttcgctgac tacgaggaac tgcgcgagca gctgtcctcc
      421 gtgtccagct tcgagcgttt cgagatcttc cccaaggaat cctcctggcc caaccacacc
      481 actaccggtg tctccgcttc ctgctctcac aacggcgagt ccagcttcta caagaacctg
      541 ctgtggctga ccggcaagaa cggcctgtac cccaacctgt ccaagtccta cgccaacaac
      601 aaggaaaagg aagtcctcgt cctctggggt gtccaccacc cccccaacat cggcgaccag
      661 cgtgctctgt accacaccga gaacgcttac gtgtccgtgg tgtcctccca ctactcccgc
      721 aagttcaccc ccgagatcgc taagcgtccc aaggtccgcg accaggaggg tcgtatcaac
      781 tactactgga ccctgctcga gcccggcgac accatcatct tcgaggctaa cggcaacctg
      841 atcgctcccc gttacgcttt cgctctgtcc cgtggtttcg gttccggtat catcaactcc
      901 aacgctccca tggacgagtg cgacgctaag tgccagaccc cccagggtgc tatcaactcc
      961 agcctgccct tccagaacgt gcaccccgtg accatcggcg agtgccctaa gtacgtgcgt
     1021 tccgctaagc tgcgtatggt caccggcctg cgtaacatcc cttccatcca gtcccgtggc
     1081 ctgttcggtg ctatcgctgg tttcatcgag ggcggctgga ccggcatggt ggacggatgg
     1141 tacggttacc accaccagaa cgagcagggt tccggttacg ctgctgacca gaagtccacc
     1201 cagaacgcta tcaacggtat caccaacaag gtcaactccg tgatcgagaa gatgaacacc
     1261 cagttcaccg ctgtgggcaa ggaattcaac aagctcgagc gtcgtatgga aaacctgaac
     1321 aagaaggtgg acgacggctt catcgacatc tggacctaca acgctgagct gctggtgctg
     1381 ctcgagaacg agcgtaccct ggacttccac gactccaacg tgaagaacct gtacgagaag
     1441 gtcaagtccc agctgaagaa caacgctaag gaaatcggca acggctgctt cgagttctac
     1501 cacaagtgca acgacgagtg catggaatcc gtgaagaacg gcacctacga ctaccccaag
     1561 tactccgagg aatccaagct gaaccgcgag aagatcgacg gtgtccgttc cggcgccctt
     1621 gaggtcctct tccaaggacc cggttcacac catcatcatc accaccatca ccttggaggc
     1681 agtggataca tcccggaggc tcccagagac ggtcaggctt acgtccgaaa agacggtgag
     1741 tgggtcctgc tctccacctt cctgggaagt ggaggcggat tgaatgacat tttcgaagcc
     1801 cagaagattg aatggcactg atgagcggcc gct
//
